# Supplementary material for: Long‐Term Response of Equids With Pituitary Pars Intermedia Dysfunction to Treatment With Pergolide
Source: J Vet Intern Med. 2025 May 2;39(3):e70109. doi: 10.1111/jvim.70109 (PMC12046498; doi:10.1111/jvim.70109)
Supplement: Supplementary file 1 — Data S1 Supporting Information. [file JVIM-39-e70109-s001.xlsx]

## Sheet: Case data
Case number		HS-12	HS-20	HS-10	JM-01	JM-02	HS-07	JM-04	HS-17	HS-02	HS-30	HS-24	HS-27	JM-08	HS-26	HS-32	HS-11	HS-06	HS-09	HS-05	JM-03	HS-04	JM-05	HS-01	HS-14	JM-10	JM-06	HS-03	HS-08	HS-13	HS-16
Day 0		2008-12-10	2009-01-25	2008-12-08	2008-11-18	2008-11-19	2008-11-14	2008-11-21	2009-01-08	2008-11-04	2009-01-27	2009-01-25	2009-01-25	2009-01-23	2009-01-26	2009-01-30	2008-12-10	2008-11-14	2008-12-08	2008-11-05	2008-11-19	2008-11-05	2008-11-21	2008-11-04	2008-12-11	2009-01-29	2009-01-19	2008-11-05	2008-12-02	2008-12-11	2009-01-08
age (start of study)		25	22	23	24	32	28	28	29	20	26	21	28	23	18	22	18	25	23	23	18	24	24	20	17	24	14	25	20	23	25
age - known/estimated		known	known	known	known	known	estimated	estimated	known	estimated	known	known	known	known	estimated	estimated	estimated	known	estimated	estimated	known	known	known	known	known	estimated	estimated	known	known	known	estimated
breed		1/2 Arab	quarterhorse	TB	Morgan	1/2 Arab	Pinto	Pinto	tbred	1/2 Fjord	morgan	quarter/appaloosa cross	missouri fox trotter	grade	tennessee walker	morgan/quarterhorse	Mix	Paso Fino	1/2 AQHA	1/2 Morgan	Arab	Morgan	Arab	Arab	Arab	arabian	pony	1/2 Morgan	Arab	1/2 Paint	pony
		1/2 TB					QH type			1/2 AQHA									1/2 Welsh	1/2 Paso Fino								1/4 Arab	1/8 Morgan	1/2 Arab
sex		gelding	gelding	gelding	gelding	gelding	gelding	mare	gelding	mare	mare	gelding	gelding	mare	gelding	mare	mare	mare	mare	mare	mare	mare	mare	gelding	mare	gelding	gelding	gelding	gelding	gelding	gelding
weight		1200	1276	1105	927	850	957	915	917	1130	1115	1370	1026	1100	971	808	875	908	800	958	722	1090	750	1010	818	987	818	1155	1068	1051	347
BCS
cresty neck (mild/moderate/severe)		moderate	moderate	no	mild	no	moderate	no	no	moderate	moderate	moderate	mild	no	mild	no	moderate	moderate	mild	moderate	no	severe	no	moderate	mild	no	no	mild	moderate	mild	mild
laminitis (yes/no)		no	no	yes	yes	no	yes	no	no	yes	no	no	no	no	no	no	no	no	yes	no	no	yes	no	yes	no	no	yes	no	no	no	no
CLINICAL SCORES
Hypertrichosis		1	3	2	2	2	3	2	2	3	3	3	2	2	2	3	2	2	2	2	2	3	2	2	2	2	2	2	2	2	2
Hyperhidrosis		0	1	2	1	0	2	0	0	2	2	2	0	1	1	1	2	2	2	2	0	2	0	1	0	0	0	1	0	1	0
PU/PD		0	1	0	0	0	2	0	0	2	3	1	1	1	1	0	0	2	0	2	0	0	2	0	2	0	0	0	1	0	0
Abnormal fat		2	2	0	1	0	2	0	0	2	2	2	1	1	1	0	2	2	1	2	0	3	0	2	1	0	0	1	2	1	1
Muscle wasting		1	0	2	0	0	3	0	2	1	1	0	1	0	1	1	1	0	2	0	0	0	0	1	2	0	0	0	1	1	2
total		4	7	6	4	2	12	2	4	10	11	8	5	5	6	5	7	8	7	8	2	8	4	6	7	2	2	4	6	5	5
LAB VALUES
insulin (pmol/L) <300	red = increased	120	203	56	2153	166	579	130	263	545	231	1315	87	348	581	472	190	252	2475	919	54	657	119	222	141	790	447	248	133	194	14
ACTH (pg/ml) 9-45	blue = increased	23.4	46.4	24.3	22.1	64.8	86.9	17.6	24.3	40.5	123.3	39.2	38.3	40.5	73.4	23.4	43.2	49.5	20.7	38.3	15.8	31.1	34.2	33.8	18.5	107.6	39.6	102.6	32.9	81.5	16.7
cort-pre (ug/dL) 3.1-6.5		6.1	7.5	4.3	3	6.6	4.9	5	7.9	4.4	9.7	4.3	8.1	9.4	3.8	3.8	6.2	4.2	7.5	8	4.5	2.9	7.6	11	4.9	2.6	5	3.7	11.2	6.6	2.5
cort-19h (ug/dL) <1.0	green = fail to suppress <1.0	3.9	7.8	4.2	3.8	0.4	5.7	2.4	1.5	3.9	0.3	4.5	9.8	3	6.6	4	3.2	4.1	3	5	2	3.8	2.2	2.9	2.9	2.8	2.6	1.1	3.7	1.7	3.6
glucose (mg/dL) 78-124	purple = increased	98	92	95	86	130	100	98	69	141	100	49	88	148	99	94	93	87	102	107	103	97	86	89	91	100	104	100	81	96	82
TG (mg/dL) 9-71	brown = increased	35	31	35	76	13	40	22	14	62	77	38	25	159	19	169	32	37	64	48	24	91	10	41	31	48	42	18	33	11	37
Day 90		2009-03-16	2009-05-11	2009-03-16	2009-02-24	2009-02-23	2009-02-26	2009-02-25	2009-05-13	2009-02-18	2009-05-07	2009-05-11	2009-05-11	2009-04-28	2009-05-13	2009-05-14	2009-03-18	2009-02-26	2009-03-09	2009-02-12	2009-02-23	2009-02-18	2009-02-27	2009-02-09	2009-04-07	2009-05-13	2009-04-30	2009-02-11	2009-03-05	2009-03-26	2009-04-28
weight		1146	1400	1148	967	775	971	856	1000	998	1020	1265	1095	1004	965	788	880	877	ND	991	713	1028	700	1041	799	942	849	1113	1055	1056	361
BCS
cresty neck (mild/moderate/severe)		mild	moderate	no	no	no	moderate	no	no	no	moderate	mild	mild	not clear	mild	no	moderate	moderate	no	moderate	no	moderate	no	moderate	no	no	no	mild	moderate	no	mild
laminitis (yes/no)		no	no	yes	yes	no	yes	no	no	yes	no	no	no	no	no	no	no	no	yes	no	no	yes	no	yes	no	no	yes	no	no	no	no
CLINICAL SCORES
Hypertrichosis		1	2	2	2	2	3	1	2	2	2	3	2	1	2	3	2	2	2	2	2	3	2	2	2	2	0	2	2	2	2
Hyperhidrosis		1	0	1	0	0	2	0	0	1	1	1	0	0	1	1	2	1	2	2	0	1	0	1	0	0	0	1	1	2	0
PU/PD		0	0	0	0	0	1	0	0	1	2	0	0	0	0	0	0	1	0	2	0	0	0	0	2	0	0	0	1	0	0
Abnormal fat		1	2	0	2	0	2	0	0	0	2	1	1	2	1	0	2	2	1	2	0	2	0	2	1	0	1	1	2	1	1
Muscle wasting		1	0	1	0	1	2	1	1	1	1	0	0	0	1	0	1	1	1	0	0	0	2	1	2	0	0	0	0	0	1
total		4	4	4	4	3	10	2	3	5	8	5	3	3	5	4	7	7	6	8	2	6	4	6	7	2	1	4	6	5	4
LAB VALUES
insulin (pmol/L) <300	red = increased	190	253	312	510	132	291	92	92	25	115	298	155	338	1351	301	397	224	1568	1631	119	222	43	140	112	296	990	136	177	192	10
ACTH (pg/ml) 9-45, ND=not done	blue = increased	ND	ND	ND	ND	24.3	ND	ND	ND	ND	57.6	ND	ND	ND	ND	ND	ND	ND	ND	ND	ND	ND	ND	ND	ND	ND	ND	ND	ND	ND	ND
cort-pre (ug/dL) 3.1-6.5		8.7	11.5	4.3	10.1	ND	12.6	10.1	19.7	7.6	ND	9.9	8.6	7.4	11.9	9.5	7.5	4	15.3	7.1	7.6	2.8	9.9	10.7	5.5	5.8	12.2	10.6	11.6	9.6	4.4
cort-19h (ug/dL) <1.0	green = fail to suppress <1.0	0.4	1	1.9	0.5	ND	1.2	0.3	0.5	4.5	ND	2.2	4.9	1.2	0.1	5.3	2.6	0.6	2.6	0.4	4.6	0.1	0.2	0.5	0.5	3.8	0.8	0.4	2.6	0.8	0.9
glucose (mg/dL) 78-124	purple = increased	102	100	77	85	98	112	96	88	86	89	95	88	160	107	87	90	86	146	105	100	102	72	85	90	88	101	90	99	107	77
TG (mg/dL) 9-71	brown = increased	29	14	15	80	14	12	18	53	59	54	23	19	167	28	29	14	37	60	19	<10	78	13	27	36	24	47	28	50	13	15
result		pass	fail	fail	pass	pass	fail	pass	pass	fail	pass	fail	fail	fail	pass	fail	fail	pass	fail	pass	fail	pass	pass	pass	pass	fail	pass	pass	fail	pass	pass
Day 180		2009-06-17	2009-08-05	2009-06-17	2009-05-26	2009-05-26	2009-05-26	2009-05-27	2009-08-06	2009-05-18	2009-08-04	2009-08-05	2009-08-04	2009-08-05	2009-08-05	2009-08-06	2009-06-17	2009-05-29	2009-06-12	2009-05-21	2009-05-26	2009-05-18	2009-05-28	2009-05-18	2009-07-01	2009-08-07	2009-07-29	2009-05-18	2009-03-05	2009-06-30	2009-07-14
weight		1115	1350	1190	912	821	1020	860	967	998	998	1265	1049	1010	987	770	897	815	754	923	732	1000	720	970	818	993	776	1060	1079	995	360
BCS
cresty neck (mild/moderate/severe)		no	moderate	no	no	no	moderate	no	no	no	mild	mild	mild	not clear	mild	no	moderate	mild	no	moderate	no	moderate	no	mild	no	no	no	mild	moderate	no	no
laminitis (yes/no)		no	no	yes	yes	no	yes	no	no	yes	no	no	no	no	no	no	no	no	yes	no	no	yes	no	yes	no	no	yes	no	no	no	no
CLINICAL SCORES
Hypertrichosis		0	0	1	2	2	2	2	0	2	0	1	0	1	1	2	1	2	2	1	2	1	1	1	1	2	0	1	1	0	1
Hyperhidrosis		0	0	0	0	0	1	0	0	1	1	0	0	0	0	0	1	0	0	0	0	0	0	0	0	0	0	1	0	0	0
PU/PD		0	0	0	0	0	0	0	0	1	2	0	0	0	0	0	0	1	0	1	0	0	0	0	1	0	0	0	1	0	0
Abnormal fat		0	1	0	0	0	2	0	0	0	1	1	1	1	1	0	2	1	1	2	0	2	0	1	0	0	0	1	2	0	0
Muscle wasting		1	0	1	0	0	1	0	1	1	1	0	0	0	0	0	0	1	1	0	0	0	0	1	2	0	0	0	0	0	1
total		1	1	2	2	2	6	2	1	5	5	2	1	2	2	2	4	5	4	4	2	3	1	3	4	2	0	3	4	0	2
LAB VALUES
insulin (pmol/L) <300	red = increased	247	58	133	170	78	319	252	29	47	178	189	87	348	2060	295	487	131	36	1307	55	280	118	276	98	325	282	170	269	119	71
ACTH (pg/ml) 9-45	blue = increased					23.4					77.9
cort-pre (ug/dL) 3.1-6.5		7.2	11.5	6.5	5		12.2	8.6	6.4	9.2		4.7	4.4	8.6	7	5.7	5	6.2	14	10.9	13.1	7	10.9	5	8.6	19	10.7	9.7	18.1	7.3	4.3
cort-19h (ug/dL) <1.0	green = fail to suppress <1.0	0.6	0.3	0.8	0.8		3.4	0.4	0.2	8.5		0.8	1.4	0.6	0.1	4.1	1.1	3	1.8	0.4	8.2	0.9	0.4	0.7	1	4.7	1.2	0.1	2.9	0.5	0.1
glucose (mg/dL) 78-124	purple = increased	113	80	106	95	88	104	107	88	94	107	91	93	214	103	89	97	85	94	124	98	109	106	99	96	98	99	117	111	102	86
TG (mg/dL) 9-71	brown = increased	23	26	43	108	13	15	11	26	23	37	42	21	149	25	22	15	27	43	39	<10	25	<10	54	40	32	52	33	37	<10	17
result at 90 days		pass	fail	fail	pass	pass	fail	pass	pass	fail	pass	fail	fail	fail	pass	fail	fail	pass	fail	pass	fail	pass	pass	pass	pass	fail	pass	pass	fail	pass	pass
result at 180 days		pass	pass	pass	pass	pass	fail	pass	pass	fail	fail	pass	fail	pass	pass	fail	fail	fail	fail	pass	fail	pass	pass	pass	fail	fail	fail	pass	fail	pass	pass
Group for extended use study		P/P	F/P	F/P	P/P	P/P	F/F	P/P	P/P	F/F	P/F	F/P	F/F	F/P	P/P	F/F	F/F	P/F	F/F	P/P	F/F	P/P	P/P	P/P	P/F	F/F	P/F	P/P	F/F	P/P	P/P
Date of death/euthanasia		2010-02-14	2010-04-03	2011-06-01	2011-08-19	2011-11-11	2011-11-27	2011-12-14	2012-01-18	2012-02-24	2012-03-28	2012-10-08	2012-10-30	2013-08-22	2013-09-22	2013-09-23	2014-01-08	2014-02-04	2014-02-20	2014-06-01	2014-11-10	2015-03-31	2015-10-06	2015-10-16	2016-09-11	2018-08-21	2018-10-28	2020-09-12	2020-09-22	2020-12-14	alive
2.5 year re-evaluation
Spring 2011		deceased	deceased	deceased
cort-pre (ug/dL) 3.1-6.5					6.08696	2.6087	5.21739	6.5942	8.44203	5.65217	6.66667	9.52899	3.84058	7.82609	3.11594	4.31159	8.15217	NT	5.18116	12.0652	4.27536	7.6087	6.55797	7.86232	3.55072	NT	7.24638	10.0362	7.5	NT	3.4058
cort-19h (ug/dL) <1.0	green = fail to suppress <1.0				0.688406	0.0362319	1.08696	0.507246	0.253623	8.47826	0.398551	4.78261	0.434783	0.615942	0.108696	2.75362	0.471014	NT	1.26812	0.289855	0.108696	1.63043	0.108696	0.434783	0.398551	NT	0.253623	0.181159	0.181159	NT	0.471014
3 year re-evaluation
Fall 2011		deceased	deceased	deceased	deceased	deceased
cort-pre (ug/dL) 3.1-6.5							6.95652	0.652174	NT	3.33333	7.24638	9.13043	7.82609	5.94203	4.78261	NT	5.43478	4.52899	6.73913	5.72464	7.06522	4.67391	7.35507	8.4058	NT	5.07246	NT	8.11594	NT	NT	5.32609
cort-19h (ug/dL) <1.0	green = fail to suppress <1.0						5.50725	0.688406	NT	4.67391	0.797101	8.84058	2.46377	1.55797	0.326087	NT	2.35507	3.04348	0.217391	2.13768	0.326087	4.60145	1.7029	1.92029	NT	0.942029	NT	1.19565	NT	NT	0.144928
3.5 year re-evaluation
Spring 2012		deceased	deceased	deceased	deceased	deceased	deceased
insulin (pmol/L) <300	red = increased							297	NT	260	134	234	359	297	651	399	406	92	978	403	119	192	89	125	155	129	867	215	887	186	134
ACTH (pg/ml) 9-45	blue = increased							27		82	107	29	44	24	21	70	32	34	29	17	21	32	177	23	28	49	25	31	29	42	17
cort-pre (ug/dL) 3.1-6.5								6.48551	NT	7.57246	6.26812	6.5942	3.80435	6.26812	5.36232	6.99275	6.5942	2.93478	7.86232	8.04348	5.39855	3.2971	7.6087	9.96377	5.65217	3.07971	8.55072	5.03623	12.3913	4.42029	4.74638
cort-19h (ug/dL) <1.0	green = fail to suppress <1.0							1.66667	NT	7.82609	0.833333	1.23188	0.362319	0.398551	0.181159	0.543478	0.833333	1.44928	0.181159	0.289855	0.471014	0.978261	0.289855	0.797101	0.833333	0.942029	0.217391	0.289855	0.942029	0.471014	0.398551
4.5 year re-evaluation
Spring 2013		deceased	deceased	deceased	deceased	deceased	deceased	deceased	deceased	deceased	deceased	deceased	deceased
ACTH (pg/ml) 9-45	blue = increased													37	22	70	43	58	38	27	61	44	18	45	38	91	NT	41	32	71	22
cort-pre (ug/dL) 3.1-6.5														7.28261	2.53623	4.52899	10.2174	6.84783	7.82609	16.7754	13.4783	19.8188	3.33333	8.55072	2.10145	4.92754	7.97101	5.14493	5.9058	4.96377	5.65217
cort-19h (ug/dL) <1.0	green = fail to suppress <1.0													2.53623	0.181159	0.202899	1.01449	2.02899	0.76087	0.434783	0.362319	1.15942	3.58696	0.398551	0.307971	0.398551	0.57971	0.471014	0.362319	1.88406	0.217391
																laminitis
5.5 year re-evaluation
Spring 2014		deceased	deceased	deceased	deceased	deceased	deceased	deceased	deceased	deceased	deceased	deceased	deceased	deceased	deceased	deceased	deceased	deceased	deceased	deceased
insulin (pmol/L) <300	red = increased																				102	216	84	72	74	302	552	311	180	136	73
ACTH (pg/ml) 9-45	blue = increased																				19	26	49	45	32	53	17	92	24	59	19
cort-pre (ug/dL) 3.1-6.5																					4.49275	3.26087	5	10.1812	8.15217	3.4058	3.11594	4.85507	16.7754	16.7754	3.51449
cort-19h (ug/dL) <1.0	green = fail to suppress <1.0																				0.289855	0.471014	0.615942	0.289855	0.797101	1.12319	0.253623	0.362319	1.63043	1.19565	0.289855
6.5 year re-evaluation
Spring 2015		deceased	deceased	deceased	deceased	deceased	deceased	deceased	deceased	deceased	deceased	deceased	deceased	deceased	deceased	deceased	deceased	deceased	deceased	deceased	deceased	deceased
ACTH (pg/ml) 9-45	blue = increased																						66	62	NT	79	31	54	39	77	23
cort-pre (ug/dL) 3.1-6.5																							3.36957	3.98551	NT	4.52899	3.47826	4.02174	6.37681	4.81884	2.78986
cort-19h (ug/dL) <1.0	green = fail to suppress <1.0																						0.797101	0.471014	NT	3.76812	2.13768	0.326087	1.48551	2.31884	0.57971
9.5 year re-evaluation
Spring 2018		deceased	deceased	deceased	deceased	deceased	deceased	deceased	deceased	deceased	deceased	deceased	deceased	deceased	deceased	deceased	deceased	deceased	deceased	deceased	deceased	deceased	deceased	deceased	deceased
insulin (pmol/L) <300	red = increased																									215	1277	180	112	102	99
ACTH (pg/ml) 9-45	blue = increased																									85	36	104	45	164	34
cort-pre (ug/dL) 3.1-6.5																										5.6	2.8	2.2	3.7	1.8	3.4
cort-19h (ug/dL) <1.0	green = fail to suppress <1.0																									3	1.6	0.2	2.5	1.8	0.4
glucose	glucometer																									60	100	98	75	82	88
12.5 year re-evaluation
Spring 2021		deceased	deceased	deceased	deceased	deceased	deceased	deceased	deceased	deceased	deceased	deceased	deceased	deceased	deceased	deceased	deceased	deceased	deceased	deceased	deceased	deceased	deceased	deceased	deceased	deceased	deceased	deceased	deceased	deceased
ACTH (pg/ml) 9-45	blue = increased																														32
14.5 year re-evaluation
Spring 2023		deceased	deceased	deceased	deceased	deceased	deceased	deceased	deceased	deceased	deceased	deceased	deceased	deceased	deceased	deceased	deceased	deceased	deceased	deceased	deceased	deceased	deceased	deceased	deceased	deceased	deceased	deceased	deceased	deceased
ACTH (pg/ml) 9-45	blue = increased																														47

## Sheet: Medical problems
Case Number	Date Deceased	3 months	6 months		colic	laminitis /sole abscess	diarrhea	muscle wasting/weight loss	abnormal shedding	MS - arthritis	injury	decreased appetite	choke	pneumonia	asthma	eye problem	skin disorder	PU/PD	behavior change	epistaxis	neurological disorder	fracture
HS-12	2010-02-14	pass	pass		no	no	no	no	no	no	no	no	no	no	no	no	no	no	no	no	no	no
JM-01	2011-08-19	pass	pass		yes	yes	no	no	no	yes	yes	yes	no	no	no	no	no	no	no	no	no	no
JM-02	2011-11-11	pass	pass		yes	no	no	yes	yes	no	no	yes	no	no	no	yes	no	no	no	no	yes	no
JM-04	2011-12-14	pass	pass		no	no	no	no	yes	no	no	no	no	no	no	no	no	no	no	no	yes	no
HS-17	2012-01-18	pass	pass		no	no	yes	yes	yes	no	no	yes	no	no	no	yes	no	no	no	no	no	no
HS-05	2014-06-01	pass	pass		yes	no	no	no	no	no	no	yes	no	no	no	no	no	yes	no	yes	no	no
HS-26	2014-09-01	pass	pass		no	no	no	yes	no	no	no	no	no	no	no	no	no	no	no	no	no	no
HS-04	2015-03-31	pass	pass		yes	yes	yes	no	yes	yes	no	no	no	no	no	no	no	no	no	no	no	no
JM-05	2015-10-06	pass	pass		no	no	no	yes	yes	yes	no	no	no	no	no	no	no	no	no	no	no	no
HS-01	2015-10-16	pass	pass		no	yes	no	yes	yes	no	no	no	no	no	no	no	yes	no	yes	no	no	no
HS-03	2020-09-12	pass	pass		no	no	yes	no	no	no	no	yes	yes	no	no	no	no	no	no	no	no	no
HS-13	2020-12-14	pass	pass		yes	no	yes	yes	yes	yes	no	yes	no	no	no	no	no	no	no	no	no	yes
HS-16	alive	pass	pass		yes	no	yes	yes	yes	no	no	no	no	no	yes	yes	no	no	yes	no	no	no
HS-14	2016-09-11	pass	fail		no	no	yes	yes	no	no	yes	yes	no	no	no	no	yes	no	no	no	no	no
HS-30	2012-03-28	pass	fail		yes	no	no	no	no	yes	no	no	no	no	no	no	no	no	no	no	no	no
HS-06	2014-02-04	pass	fail		no	no	no	no	no	yes	no	no	no	no	no	no	no	no	no	no	no	no
JM-06	2018-10-28	pass	fail		no	yes	no	no	yes	no	yes	no	no	no	no	no	yes	no	no	no	no	no
HS-20	2010-04-03	fail	pass		yes	no	no	yes	no	yes	no	yes	no	no	no	no	no	no	yes	no	no	no
HS-10	2011-06-01	fail	pass		no	yes	no	no	no	no	no	no	no	no	no	yes	no	no	yes	no	no	no
HS-24	2012-10-08	fail	pass		no	no	no	no	yes	no	no	no	no	no	no	no	no	no	no	no	no	no
JM-08	2013-08-22	fail	pass		no	no	no	no	no	yes	no	no	no	yes	no	no	no	no	no	no	no	no
HS-07	2011-11-27	fail	fail		yes	yes	no	no	no	no	no	no	no	no	no	no	no	no	no	no	no	no
HS-2	2012-02-24	fail	fail		no	yes	no	yes	yes	no	no	no	no	no	no	no	no	no	no	no	no	no
HS-27	2012-10-30	fail	fail		yes	no	yes	no	no	no	no	no	no	no	no	no	no	no	no	no	no	no
HS-32	2013-09-23	fail	fail		no	yes - later	no	yes	yes	no	no	no	no	no	no	no	no	no	no	no	no	no
HS-11	2014-01-08	fail	fail		yes	no	no	no	no	no	no	no	no	no	no	no	no	no	no	no	no	no
HS-09	2014-02-20	fail	fail		no	yes	no	no	no	yes	no	no	no	no	no	no	no	no	no	no	no	no
JM-03	2014-11-10	fail	fail		no	no	no	yes	no	no	no	yes	yes	no	no	no	no	no	yes	no	yes	no
JM-10	2018-08-21	fail	fail		no	no	no	yes	yes	yes	no	no	no	yes	no	no	no	no	no	no	no	no
HS-08	2020-09-22	fail	fail		no	no	yes	no	no	no	no	no	no	no	yes	no	no	no	no	no	no	no
	euthanasia due				colic	laminitis /sole abscess	diarrhea	muscle wasting/weight loss	abnormal shedding	MS - arthritis	injury	decreased appetite	choke	pneumonia	asthma	eye problem	skin disorder	PU/PD	Behavior change	Epistaxis	Neurological disorder	Fracture
	to laminitis		number of horses		11	9	8	13	13	10	3	9	2	2	2	4	3	1	5	1	3	1
